# Supplementary material for: Preoperative binocular vision characteristics in the age-related cataract population
Source: BMC Ophthalmol. 2022 Apr 27;22:196. doi: 10.1186/s12886-022-02418-7 (PMC9047293; doi:10.1186/s12886-022-02418-7)
Supplement: Supplementary file 1 — Additional file 1. [file 12886_2022_2418_MOESM1_ESM.xlsx]

## Sheet: Sheet1
STUDY ID	AGE	RACE	GENDER	BCVA_OD	LOGMAR_OD	BCVA_OS	LOGMAR_OS	SE_OD	ABS_SE_OD	SE_OS	ABS_SE_OS	Stereo	CT_DIST_H	CT_NEAR_H	CT_difference	BI_DIST_BREAK	BI_DIST_REC	BI_NEAR_BREAK	BI_NEAR_REC	BO_DIST_BREAK	BO_DIST_REC	BO_NEAR_BREAK	BO_NEAR_REC	VF_NEAR	VF_NEAR_cpm	VF_DIST	VF_DIS_cpm	NPC_BREAK	NPC_REC	CISS	DIAGNOSIS （2 signs）	DIAGNOSIS （2 signs）	DIAGNOSIS （3 signs）
2019010801	54	2	1	0.5	0.30103	0.5	0.30103	-3.125	3.125	-3.5	3.5	100	0	0	0	35	25	20	18	45	40	30	12	22	11	18	9	12	14	0	NBV	0	0
2019011001	72	2	2	0.5	0.30103	0.285714	0.544068	-0.875	0.875	-2.215	2.215	40	0	-4	4	4	4	12	12	12	12	14	10	12	6	1	0.5	10	13	15	definite CI	1	1
2019011002	67	2	2	1	0	1	0	-3.5	3.5	-4.375	4.375	100	-6	-2	4	8	6	8	4	20	20	18	18	10	5	22	11	8	11	15	BX	1	1
2019011501	69	2	2	1	0	1	0	-0.75	0.75	-0.375	0.375	70	0	0	0	6	4	6	6	16	16	40	30	30	15	1	0.5	10	18	18	NBV	0	0
2019011502	69	1	2	0.4	0.39794	0.8	0.09691	0.75	0.75	0.125	0.125	140	-8	-4	4	18	18	25	16	30	20	25	20	40	20	30	15	2	4	14	NBV	0	0
2019011503	71	2	1	0.8	0.09691	0.8	0.09691	0.5	0.5	0.625	0.625	70	-6	-10	4	10	4	8	4	10	6	10	4	14	7	1	0.5	22	28	22	definite CI	1	1
2019011504	69	2	1	0.666667	0.176091	0.8	0.09691	2	2	2.125	2.125	70	0	0	0	6	2	10	10	8	6	50	16	10	5	1	0.5	10	11	31	NBV	0	0
2019011505	71	2	2	0.666667	0.176091	0.4	0.39794	0.5	0.5	0.125	0.125	500	0	-10	10	35	30	30	14	20	20	20	16	5	2.5	1	0.5	21	24	28	high suspect CI	1	0
2019011506	64	2	2	0.666667	0.176091	0.666667	0.176091	-1.375	1.375	-1.5	1.5	140	-2	-6	4	30	14	14	10	10	6	50	18	30	15	30	15	4	5.5	31	low suspect CI	1	0
2019012201	81	2	2	1	0	0.666667	0.176091	0	0	-0.875	0.875	200	-2	16	18	35	8	2	0	14	10	6	0	18	9	0	0	12	14	4	CE	1	1
2019012501	71	2	2	0.8	0.09691	0.4	0.39794	-0.625	0.625	-0.75	0.75	200	0	-8	8	4	4	10	8	16	10	10	10	6	3	0	0	11.5	17	12	definite CI	1	1
2019030601	63	1	2	0.8	0.09691	0.8	0.09691	-2.625	2.625	-3.125	3.125	70	0	-8	8	6	4	16	14	10	8	16	14	28	14	2	1	6.5	8.5	11	high suspect CI	1	0
2019030602	65	2	1	0.666667	0.176091	0.333333	0.477121	-1.25	1.25	-2.25	2.25	400	0	-6	6	6	4	12	10	12	8	16	12	20	10	4	2	4	5	36	low suspect CI	1	0
2019030801	70	2	2	1	0	0.8	0.09691	0.5	0.5	-0.25	0.25	70	-6	-4	2	10	4	14	12	14	14	16	10	24	12	1	0.5	7	7.5	18	NBV	0	0
2019030802	77	2	2	0.8	0.09691	1	0	4	4	4	4	100	-2	-2	0	4	2	6	6	50	45	10	8	10	5	14	7	8	9	12	FVD	1	1
2019031201	73	1	2	0.666667	0.176091	0.666667	0.176091	3	3	2	2	140	0	-6	6	14	8	25	18	25	10	50	45	24	12	10	5	9	17	17	high suspect CI	1	0
2019032001	79	2	2	1	0	1	0	2	2	2.5	2.5	50	0	-10	10	4	2	6	4	6	4	12	10	30	15	30	15	9	15	22	definite CI	1	1
2019032101	66	3	2	1	0	1	0	2.625	2.625	2.5	2.5	500	0	-10	10	6	2	12	10	10	6	14	12	4	2	0	0	12	14	50	definite CI	1	1
2019032102	71	2	2	0.5	0.30103	0.5	0.30103	-0.5	0.5	2.375	2.375	140	4	-6	10	8	2	6	0	16	14	12	10	20	10	15	7.5	11	13	23	definite CI	1	1
2019032201	69	2	2	0.5	0.30103	0.666667	0.176091	1.125	1.125	1.375	1.375	500	0	-4	4	25	20	10	6	45	35	50	45	30	15	30	15	5	6	18	NBV	0	0
2019032202	76	2	1	0.666667	0.176091	0.8	0.09691	-0.625	0.625	-0.5	0.5	100	0	-6	6	6	4	8	4	25	18	30	25	11	5.5	14	7	10	11	16	high suspect CI	1	0
2019032203	77	2	2	1	0	0.8	0.09691	2.75	2.75	2.125	2.125	70	0	-4	4	8	2	20	8	16	10	30	25	22	11	6	3	14	15	34	high suspect CI	1	0
2019032701	76	2	1	0.5	0.30103	0.4	0.39794	1.375	1.375	0.875	0.875	500	0	-6	6	6	4	18	14	12	10	14	12	6	3	10	5	11	12	18	definite CI	1	1
2019032801	72	2	2	0.8	0.09691	1	0	-4.75	4.75	-2.75	2.75	500	0	-6	6	6	4	16	14	8	6	18	16	32	16	14	7	5	7	1	low suspect CI	1	0
2019032802	64	2	2	0.666667	0.176091	0.5	0.30103	-1.125	1.125	-1.25	1.25	70	-4	-10	6	10	6	12	10	10	6	35	25	24	12	20	10	9	16	29	high suspect CI	1	0
2019032803	73	2	2	0.666667	0.176091	0.666667	0.176091	-0.75	0.75	-0.75	0.75	40	0	-6	6	8	6	12	10	40	35	40	35	34	17	18	9	8	12	12	high suspect CI	1	0
2019032804	68	2	2	0.666667	0.176091	0.666667	0.176091	0	0	0	0	70	0	0	0	18	6	10	8	18	12	35	30	21	10.5	9	4.5	8	9	26	NBV	0	0
2019041101	69	2	2	0.666667	0.176091	0.8	0.09691	0.5	0.5	0.5	0.5	500	0	-2	2	6	4	8	6	12	10	8	6	20	10	0	0	21	23	37	NBV	0	0
2019041102	69	2	2	0.8	0.09691	0.666667	0.176091	-2.625	2.625	-0.75	0.75	40	0	-8	8	6	0	20	20	4	1	4	2	20	10	9	4.5	7.5	8	18	definite CI	1	1
2019041801	69	2	2	1	0	0.666667	0.176091	4.125	4.125	3.875	3.875	400	0	-4	4	4	2	12	10	16	14	25	20	30	15	10	5	11	12	20	high suspect CI+LH	1	0
2019041802	66	2	1	0.666667	0.176091	0.8	0.09691	0.75	0.75	1.125	1.125	70	0	0	0	6	4	14	12	14	12	16	14	54	27	6	3	11	13	35	NBV	0	0
2019041803	83	2	2	0.5	0.30103	0.666667	0.176091	1.75	1.75	0.625	0.625	50	-2	-8	6	10	6	12	10	6	2	8	4	14	7	8	4	14	16	38	definite CI	1	1
2019041901	71	2	2	1	0	1	0	-9.375	9.375	-3.375	3.375	100	0	-8	8	8	6	16	12	16	14	25	20	23	11.5	9	4.5	11	13	13	high suspect CI	1	0
2019042401	70	2	2	1	0	0.8	0.09691	-2.125	2.125	-3.25	3.25	100	0	0	0	6	4	12	10	25	20	14	12	18	9	6	3	4	6	8	NBV	0	0
2019042601	56	2	2	0.4	0.39794	0.666667	0.176091	-2.25	2.25	-0.75	0.75	200	-4	-6	2	10	8	16	14	25	20	40	35	21	10.5	46	23	5.5	6.5	24	NBV	0	0
2019050201	60	2	2	0.8	0.09691	1	0	0	0	-0.625	0.625	70	0	-10	10	6	4	10	8	12	10	14	12	19	9.5	8	4	8.5	10	17	definite CI	1	1
2019050701	69	2	2	1	0	1	0	0.5	0.5	0.75	0.75	70	0	-4	4	6	4	14	12	8	4	35	20	12	6	0	0	6	7	21	high suspect CI	1	0
2019051001	83	2	2	0.666667	0.176091	1	0	1.125	1.125	1.375	1.375	70	0	0	0	6	4	8	6	18	16	30	28	6	3	6	3	10	11	26	NBV	0	0
2019051701	71	2	2	0.666667	0.176091	1	0	1.875	1.875	1.625	1.625	20	0	0	0	6	4	10	6	25	20	30	25	30	15	0	0	8.5	10	20	NBV	0	0
2019051702	70	2	1	1	0	1	0	0.375	0.375	0.625	0.625	70	0	0	0	6	4	14	12	14	12	50	45	37	18.5	4	2	10.5	11	12	NBV	0	0
2019052101	66	2	2	1	0	1	0	-2.125	2.125	-2.125	2.125	70	-10	-6	4	14	12	25	8	45	10	40	35	36	18	32	16	4	5	4	NBV	0	0
2019052301	74	2	2	1	0	0.5	0.30103	2.75	2.75	-0.875	0.875	50	0	0	0	6	4	16	12	50	45	50	45	36	18	17	8.5	10	12	14	NBV	0	0
2019053101	62	2	2	0.666667	0.176091	0.8	0.09691	0.25	0.25	0.375	0.375	500	-4	-10	6	10	8	20	16	18	16	35	25	30	15	22	11	8	10	43	high suspect CI	1	0
2019053102	81	2	2	0.5	0.30103	0.5	0.30103	-0.25	0.25	-1	1	70	-2	-4	2	16	14	16	14	10	8	20	18	2	1	2	1	9.5	14	12	BX	1	1
2019053103	82	2	1	1	0	1	0	1.75	1.75	0.25	0.25	140	0	0	0	8	6	18	14	14	12	35	12	15	7.5	0	0	8	10	18	NBV	0	0
2019053104	67	2	2	0.25	0.60206	0.666667	0.176091	-1.875	1.875	0.375	0.375	500	-2	-12	10	18	16	30	25	25	20	25	18	30	15	19	9.5	6.5	7.5	17	high suspect CI	1	0
2019053105	72	2	2	0.8	0.09691	0.5	0.30103	0.125	0.125	-0.125	0.125	70	0	0	0	8	6	14	10	14	10	50	45	14	7	20	10	11.5	12.5	17	NBV	0	0
2019053106	74	2	2	0.666667	0.176091	0.666667	0.176091	3.25	3.25	3.75	3.75	70	0	0	0	12	6	14	8	25	14	45	40	3	1.5	5	2.5	4	5.5	14	NBV	0	0
2019060401	69	2	2	0.8	0.09691	0.8	0.09691	0.25	0.25	-1	1	200	0	-4	4	8	6	12	10	10	8	30	25	34	17	22	11	7	8	4	high suspect CI	1	0
2019060601	75	2	2	0.5	0.30103	0.5	0.30103	-0.25	0.25	-0.125	0.125	70	0	-4	4	8	6	10	8	16	14	6	2	7	3.5	0	0	8	9	23	definite CI	1	1
2019060701	72	2	2	0.5	0.30103	0.666667	0.176091	-6.5	6.5	1.25	1.25	25	-6	-14	8	18	16	12	10	25	20	14	10	10	5	18	9	8	9	17	definite CI	1	1
2019060702	73	2	2	0.666667	0.176091	0.666667	0.176091	2	2	2.625	2.625	70	-2	-8	6	10	4	18	12	14	8	10	6	13	6.5	6	3	8	9	18	definite CI	1	1
2019061901	76	2	2	1	0	0.25	0.60206	0.25	0.25	-1.25	1.25	500	-6	-16	10	8	6	20	14	12	6	12	6	4	2	2	1	16	20	4	definite CI	1	1
2019062001	64	2	2	0.333333	0.477121	1	0	2.125	2.125	2.625	2.625	400	0	-2	2	8	4	6	4	14	8	18	14	27	13.5	36	18	13	16	22	NBV	0	0
2019062101	80	2	1	0.8	0.09691	0.8	0.09691	2.5	2.5	2	2	40	0	0	0	8	6	10	8	25	18	25	20	12	6	6	3	8	9	24	NBV	0	0
2019062701	79	2	1	0.5	0.30103	0.8	0.09691	2	2	1.25	1.25	20	0	-2	2	6	4	12	10	8	6	14	12	17	8.5	9	4.5	10	16	13	BX	1	1
2019070201	75	2	2	0.333333	0.477121	0.666667	0.176091	1.375	1.375	1.625	1.625	70	0	-6	6	6	4	10	8	10	6	10	6	0	0	0	0	9	10	23	definite CI	1	1
2019071701	68	2	1	1	0	1	0	-0.25	0.25	-0.5	0.5	70	0	-4	4	6	4	10	8	12	10	18	16	4	2	2	1	9	10	12	high suspect CI	1	0
2019071801	83	2	2	0.8	0.09691	0.8	0.09691	-1.125	1.125	-2.5	2.5	70	0	-2	2	12	8	18	14	12	10	50	45	21	10.5	14	7	11	18	10	NBV	0	0
2019071802	73	2	2	0.4	0.39794	0.666667	0.176091	-0.5	0.5	1.875	1.875	70	0	-10	10	12	10	8	6	16	14	18	8	24	12	24	12	10	11	23	high suspect CI	1	0
2019072601	76	2	2	0.8	0.09691	0.8	0.09691	1.625	1.625	1.75	1.75	400	0	0	0	8	6	8	6	18	12	18	10	8	4	6	3	10	12	7	NBV	0	0
2019072602	66	2	1	1	0	0.8	0.09691	-0.75	0.75	-1	1	70	0	-6	6	12	8	16	10	8	4	14	12	38	19	14	7	10	11.5	2	definite CI	1	1
2019072901	50	2	2	0.285714	0.544068	0.285714	0.544068	-0.625	0.625	-1.125	1.125	400	0	-10	10	12	8	12	10	16	14	18	16	33	16.5	26	13	8	9	51	high suspect CI	1	0
2019081201	57	2	2	1	0	1	0	0	0	-0.125	0.125	70	2	18	16	6	4	10	8	12	10	12	4	25	12.5	27	13.5	5	6	16	CE	1	1
2019081601	70	1	2	0.666667	0.176091	0.5	0.30103	-2.25	2.25	-3	3	30	0	0	0	6	4	10	6	10	8	16	12	7	3.5	20	10	6.5	8	21	NBV	0	0
2019081602	69	2	2	0.8	0.09691	0.8	0.09691	-2.5	2.5	-1.875	1.875	70	0	-8	8	8	6	12	10	6	4	12	4	0	0	2	1	16	18	0	definite CI	1	1
2019082601	74	2	1	1	0	0.666667	0.176091	1.5	1.5	1.25	1.25	70	0	-2	2	6	2	12	8	50	45	50	45	25	12.5	5	2.5	6	7.5	8	NBV	0	0
2019083001	59	2	2	0.8	0.09691	0.8	0.09691	0.625	0.625	0.25	0.25	200	0	-6	6	6	4	8	4	6	4	12	10	5	2.5	1	0.5	11	12.5	31	definite CI	1	1
2019091601	70	2	2	0.5	0.30103	0.666667	0.176091	-2.75	2.75	-2.75	2.75	70	0	-6	6	6	4	10	8	18	14	30	25	24	12	0	0	6	7.5	7	high suspect CI	1	0
2019091602	68	2	1	0.666667	0.176091	1	0	0.375	0.375	0	0	25	-4	-10	6	12	10	12	10	30	12	40	25	18	9	24	12	6.5	8	18	high suspect CI	1	0
2019092301	69	2	1	1	0	1	0	0	0	0	0	70	0	0	0	6	4	16	8	14	10	30	25	16	8	18	9	6.5	9.5	38	NBV	0	0
2019092302	68	2	2	0.666667	0.176091	0.4	0.39794	0.25	0.25	-0.5	0.5	70	0	-10	10	6	4	12	10	20	18	16	14	26	13	30	15	11	13	22	high suspect CI	1	0
2019092303	59	2	2	1	0	0.666667	0.176091	0.875	0.875	-1.625	1.625	400	0	0	0	10	8	10	8	16	14	16	14	28	14	23	11.5	8.5	9	30	NBV	0	0
MEAN	70.1781	1.9589	1.78082	0.736562	0.154904	0.73454	0.155539	-0.0547945	1.58904	-0.0303425	1.4687	160.685	-0.986301	-4.32877	4.65753	9.9726	6.50685	13.1644	9.76712	17.9726	13.6164	24.3699	18.5616	19.6301	9.81507	11.863	5.93151	9.27397	11.4521	19.2466	NBV=27/73=36.99%	NBV=27/73=36.99%	NBV=49/73=67.12%
SD	6.73783	0.260254	0.416552	0.217196	0.146943	0.210628	0.146348	2.24024	1.56894	1.85473	1.11979	160.166	2.31237	5.35427	4.01462	7.00391	5.23111	5.45184	4.27694	11.0805	9.61427	13.7583	12.1609	11.2627	5.63133	10.9701	5.48503	3.75281	4.60236	11.0514	NSBVA=46/73=63.01%	NSBVA=46/73=63.01%	NSBVA=24/73=32.88%
MEDIAN	70	2	2	0.666667	0.176091	0.8	0.09691	0.25	1.125	0	1.25	70	0	-4	4	8	4	12	10	14	12	18	16	20	10	9	4.5	9	11	18	CI=40/73=54.79%	CI=40/73=54.79%	CI=18/73=24.66%
MIN	50	1	1	0.25	0	0.25	0	-9.375	0	-4.375	0	20	-10	-16	0	4	0	2	0	4	1	4	0	0	0	0	0	2	4	0	BX=3/73=4.11%	BX=3/73=4.11%	BX=3/73=4.11%
MAX	83	3	2	1	0.60206	1	0.60206	4.125	9.375	4	4.375	500	4	18	18	35	30	30	25	50	45	50	45	54	27	46	23	22	28	51	CE=2/73=2.74%	CE=2/73=2.74%	CE=2/73=2.74%
																															FVD=1/73=1.37%	FVD=1/73=1.37%	FVD=1/73=1.37%
																													SIG CISS≥21	0.39726
																													SIG CISS≥16	0.643836
